# Supplementary material for: Apple Fruit Diameter and Length Estimation by Using the Thermal and Sunshine Hours Approach and Its Application to the Digital Orchard Management Information System
Source: PLoS One. 2015 Apr 1;10(4):e0120124. doi: 10.1371/journal.pone.0120124 (PMC4382048; doi:10.1371/journal.pone.0120124)
Supplement: S1 Table — (XLS) [file pone.0120124.s001.xls]

## Sheet: Apple Diameter（PDT）
Data	Simulation	Measurement		Data	Simulation	Measurement		Data	Simulation	Measurement
2011-05-25	2.63017	2.9298		2012-06-03	3.9252	3.69167		2013-06-04	3.28047	3.7
2011-06-20	3.92934	3.941		2012-07-06	5.26039	4.33583		2013-07-17	4.93892	5.1
2011-07-08	4.62195	5.20567		2012-08-02	5.8667	6.3825		2013-08-23	6.2192	6.3
2011-07-20	5.16081	5.72133		2012-09-18	7.26099	7.37417		2013-09-26	7.43673	7.45
2011-08-10	5.94051	7.126		2012-10-17	7.87585	7.86167		2013-10-17	7.92002	7.7977
2011-09-24	7.45119	7.63633		2012-06-03	3.91429	3.43667		2013-06-04	3.23724	3.925
2011-10-08	7.80179	8.076		2012-07-06	5.49564	3.88983		2013-07-17	4.95252	5.07
2011-10-20	8.00368	8.33533		2012-08-02	6.23601	6.10083		2013-08-23	6.31076	6.4
2011-05-25	2.63145	2.94294		2012-09-18	7.56006	7.04167		2013-09-26	7.48619	7.7
2011-06-20	4.20166	4.01233		2012-10-17	8.02101	7.40417		2013-10-17	7.94333	7.8875
2011-07-08	5.01809	5.42533		2012-06-03	3.89257	3.91083		2013-06-04	3.20763	3.73333
2011-07-20	5.66515	5.81533		2012-07-06	5.52957	4.15		2013-07-17	4.96293	5.15
2011-08-10	6.51866	7.217		2012-08-02	6.29779	6.51167		2013-08-23	6.36625	6.3
2011-09-24	7.77506	7.64033		2012-09-18	7.60532	7.62083		2013-09-26	7.51125	7.46
2011-10-08	8.01379	8.01667		2012-10-17	8.04015	8.04833		2013-10-17	7.95363	8.025
2011-10-20	8.14874	7.883
2011-05-25	2.63144	2.9785
2011-06-20	4.24072	3.85833
2011-07-08	5.06592	5.133
2011-07-20	5.75582	5.748
2011-08-10	6.61641	7.16267
2011-09-24	7.81847	7.69433
2011-10-08	8.03962	8.07025
2011-10-20	8.16386	8.386

## Sheet: Apple Diameter（DDT）
Data	Simulation	Measurement		Data	Simulation	Measurement		Data	Simulation	Measurement
2011-05-25	2.78787	2.9298		2012-06-03	3.51093	3.69167		2013-06-04	3.41089	3.7
2011-06-20	4.07281	3.941		2012-07-06	5.19217	4.33583		2013-07-17	5.5739	5.1
2011-07-08	4.99431	5.20567		2012-08-02	6.38015	6.3825		2013-08-23	6.98822	6.3
2011-07-20	5.5739	5.72133		2012-09-18	7.65795	7.37417		2013-09-26	7.74059	7.45
2011-08-10	6.41805	7.126		2012-10-17	8.03642	7.86167		2013-10-17	8.00726	7.7977
2011-09-24	7.65795	7.63633		2012-06-03	3.51093	3.43667		2013-06-04	3.41089	3.925
2011-10-08	7.86953	8.076		2012-07-06	5.19217	3.88983		2013-07-17	5.5739	5.07
2011-10-20	8.00726	8.33533		2012-08-02	6.38015	6.10083		2013-08-23	6.98822	6.4
2011-05-25	2.78787	2.96741		2012-09-18	7.65795	7.04167		2013-09-26	7.74059	7.7
2011-06-20	4.07281	4.01233		2012-10-17	8.03642	7.40417		2013-10-17	8.00726	7.8875
2011-07-08	4.99431	5.43657		2012-06-03	3.51093	3.91083		2013-06-04	3.41089	3.73333
2011-07-20	5.5739	5.81533		2012-07-06	5.19217	4.15		2013-07-17	5.5739	5.15
2011-08-10	6.41805	7.217		2012-08-02	6.38015	6.51167		2013-08-23	6.98822	6.3
2011-09-24	7.65795	7.64033		2012-09-18	7.65795	7.62083		2013-09-26	7.74059	7.46
2011-10-08	7.86953	8.01667		2012-10-17	8.03642	8.04833		2013-10-17	8.00726	8.025
2011-10-20	8.00726	7.883
2011-05-25	2.78787	2.9785
2011-06-20	4.07281	3.85833
2011-07-08	4.99431	5.133
2011-07-20	5.5739	5.748
2011-08-10	6.41805	7.16267
2011-09-24	7.65795	7.69433
2011-10-08	7.86953	8.07025
2011-10-20	8.00726	8.386
	#DIV/0!	#DIV/0!

## Sheet: Apple Length（PDT）
Data	Simulation	Measurement		Data	Simulation	Measurement		Data	Simulation	Measurement
2011-05-25	2.66262	2.8675		2012-06-03	3.62412	3.60083		2013-06-04	3.15631	3.36667
2011-06-20	3.62708	3.419		2012-07-06	4.55441	4.38727		2013-07-17	4.33313	4.3
2011-07-08	4.11379	4.31833		2012-08-02	4.97123	5.569		2013-08-23	5.21514	5.45
2011-07-20	4.48594	4.47167		2012-09-18	5.96033	6.501		2013-09-26	6.09293	6.1
2011-08-10	5.02215	5.491		2012-10-17	6.44179	6.75417		2013-10-17	6.47886	6.4726
2011-09-24	6.10398	6.202			3.61635	3.43			3.12426	3.3
2011-10-08	6.38062	6.363			4.71602	3.92709			4.34251	4.4
2011-10-20	6.55055	6.621			5.22683	4.91091			5.2789	5.37
	2.66363	2.97918			6.18799	6.12857			6.13083	6
	3.81997	3.64633			6.56567	6.433			6.49864	6.7275
	4.3877	4.49029			3.60085	3.83545			3.10226	3.66667
	4.83251	4.904			4.73933	4.19545			4.34969	4.41
	5.42452	5.968			5.26985	5.059			5.31764	5.4
	6.35882	6.744			6.22336	6.23333			6.15014	6.1
	6.55936	6.61567			6.58247	6.6			6.50742	6.80667
	6.68062	6.72967
	2.66361	2.8279
	3.84745	3.44167
	4.42065	4.44133
	4.89488	4.63267
	5.49349	5.748
	6.39429	6.032
	6.58201	6.144
	6.69472	6.34933

## Sheet: Apple Length（DDT）
Data	Simulation	Measurement		Data	Simulation	Measurement		Data	Simulation	Measurement
2011-05-25	2.85379	2.8675		2012-06-03	3.35987	3.60083		2013-06-04	3.29141	3.36667
2011-06-20	3.738	3.419		2012-07-06	4.47603	4.38727		2013-07-17	4.72895	4.3
2011-07-08	4.34572	4.31833		2012-08-02	5.27804	5.569		2013-08-23	5.7188	5.45
2011-07-20	4.72895	4.47167		2012-09-18	6.25939	6.501		2013-09-26	6.33293	6.1
2011-08-10	5.30465	5.491		2012-10-17	6.61786	6.75417		2013-10-17	6.58784	6.4726
2011-09-24	6.25939	6.202			3.35987	3.43			3.29141	3.3
2011-10-08	6.45233	6.363			4.47603	3.92709			4.72895	4.4
2011-10-20	6.58784	6.621			5.27804	4.91091			5.7188	5.37
	2.85379	2.97918			6.25939	6.12857			6.33293	6
	3.738	3.64633			6.61786	6.433			6.58784	6.7275
	4.34572	4.49029			3.35987	3.83545			3.29141	3.66667
	4.72895	4.904			4.47603	4.19545			4.72895	4.41
	5.30465	5.968			5.27804	5.059			5.7188	5.4
	6.25939	6.744			6.25939	6.23333			6.33293	6.1
	6.45233	6.61567			6.61786	6.6			6.58784	6.80667
	6.58784	6.72967
	2.85379	2.8279
	3.738	3.44167
	4.34572	4.44133
	4.72895	4.63267
	5.30465	5.748
	6.25939	6.032
	6.45233	6.144
	6.58784	6.34933
